# Supplementary material for: Technologies for the Instrumental Evaluation of Physical Function in Persons Affected by Chronic Obstructive Pulmonary Disease: A Systematic Review
Source: Sensors (Basel). 2022 Sep 1;22(17):6620. doi: 10.3390/s22176620 (PMC9459845; doi:10.3390/s22176620)
Supplement: Supplementary file 1 [file sensors-22-06620-s001.zip]

Archive with 3 entries (3 files):
- COPD_technology_ISSM_MOOSE_Checklist_resp.pdf
- COPD_technology_PRISMA_2020_checklist_tracked changes.pdf
- COPD_technology_Supplementary Material_Table S1.pdf
